# Supplementary material for: Solution Combustion Synthesis of Hafnium-Doped Indium Oxide Thin Films for Transparent Conductors
Source: Nanomaterials (Basel). 2022 Jun 23;12(13):2167. doi: 10.3390/nano12132167 (PMC9268072; doi:10.3390/nano12132167)
Supplement: Supplementary file 1 [file nanomaterials-12-02167-s001.zip]

Archive with 1 entries (1 files):
- nanomaterials-1761394-supplementary.pdf
